# Supplementary material for: A Sulfonic Acid Polyvinyl Pyridinium Ionic Liquid Catalyzes the Multi-Component Synthesis of Spiro-indoline-3,5′-pyrano[2,3-d]-pyrimidines and -Pyrazines
Source: Molecules. 2023 Apr 23;28(9):3663. doi: 10.3390/molecules28093663 (PMC10180120; doi:10.3390/molecules28093663)
Supplement: Supplementary file 1 [file molecules-28-03663-s001.zip]

Archive with 1 entries (1 files):
- molecules-2325074-supplementary.pdf
